# Supplementary material for: DePolymerase Predictor (DePP): a machine learning tool for the targeted identification of phage depolymerases
Source: BMC Bioinformatics. 2023 May 19;24:208. doi: 10.1186/s12859-023-05341-w (PMC10199479; doi:10.1186/s12859-023-05341-w)
Supplement: Supplementary file 3 — Additional file 3: Table S3. Rankings of depolymerase predictions in the context of whole phage genomes. Sequences were obtained for phages containing computationally predicted depolymerases described in Pires et al.. The ranking is given relative to the total number of ORFs predicted for each of the phages presented in the table. [file 12859_2023_5341_MOESM3_ESM.xlsx]

## Sheet: Sheet1
Phage Name	Host	Accession	Phage Family	Number of ORFs	Protein Accession of Reported DP	Reported Domains	Ranking by Depolymerase Predict	Ranking by Phage DPO	Rank difference
phiNIT1	Bacillus	NC_021856.1	Unclassified	219	YP_008318429	Glyco_hydro_32N/Glyco_hydro_32C	8	199	-191
phi92	Enterobacter	NC_023693.1	Myoviridae	250	CBY99579	Pectate_lyase_3	1	182	-181
phi92	Enterobacter	NC_023693.1	Myoviridae	250	CBY99572	End_N_Terminal/End_beta_propel/End_tail_spike/Peptidase_S74	4	119	-115
phi105	Bacillus	NC_048631.1	Siphoviridae	52	NP_690774	Pectate_lyase_3/Peptidase_G2	1	48	-47
SP10	Bacillus	NC_019487.1	Myoviridae	236	YP_007003328	Glyco_hydro_32N/Glyco_hydro_32C	3	43	-40
K1F	Enterobacter	NC_007636.1	Podoviridae	58	YP_338127	End_N_Terminal/End_beta_propel/End_tail_spike/Peptidase_S74	2	39	-37
K1F	Enterobacter	NC_007636.1	Podoviridae	58	CAJ29390	End_N_Terminal/End_beta_propel/End_tail_spike/Peptidase_S74	2	39	-37
Bobb	Bacillus	NC_024792.1	Myoviridae	247	YP_009056510	DUF867	51	85	-34
P-SSM5	Prochlorococcus	HQ632825.1	Myoviridae	319	AGN12301	Peptidase_S74	15	41	-26
phiCAM	Streptomyces	NC_041856.1	Siphoviridae	72	AFV51346	Peptidase_S74	5	29	-24
phi105	Bacillus	NC_048631.1	Siphoviridae	52	ADF59152	Pectate_lyase_3/Peptidase_G2	1	20	-19
K1G	Escherichia	NC_027993.1	Siphoviridae	52	ADA82273	End_N_Terminal/End_beta_propel/End_tail_spike/Peptidase_S74	1	20	-19
phi29	Bacillus	NC_011048.1	Podoviridae	27	ACE96035	Pectate_lyase_3/Peptidase_G2	1	18	-17
Af	Pseudomonas	NC_019923.1	Podoviridae	65	YP_007237194	Pectate_lyase_3	2	18	-16
K1H	Escherichia	NC_027994.1	Siphoviridae	50	ADA82322	End_N_Terminal/End_beta_propel/End_tail_spike/Peptidase_S74	2	13	-11
P-SSM2	Prochlorococcus	NC_006883.2	Myoviridae	334	YP_214529	Peptidase_S74	8	19	-11
phiELB20	Streptomyces	JX262376.1	Siphoviridae	81	AFO10889	Peptidase_S74	3	13	-10
R4	Streptomyces	NC_019414.1	Siphoviridae	86	YP_006990138	Peptidase_S74	3	13	-10
Sujidade	Streptomyces	KC700557.1	Siphoviridae	77	YP_008051427	Peptidase_S74	5	13	-8
Zemlya	Streptomyces	KC700558.1	Siphoviridae	76	YP_008060258	Peptidase_S74	5	13	-8
phiPYB5	Lactobacillus	GU323708.1	Siphoviridae	46	ADA79897	Glyco_hydro_66	9	16	-7
phi10:1	Cellulophaga	NC_021802.1	Siphoviridae	106	YP_008242013	Pec_lyase_C	3	9	-6
Vi01	Salmonella	NC_015296.1	Myoviridae	208	YP_004327544	Pectate_lyase_3	1	6	-5
phiHau3	Streptomyces	NC_018836.1	Siphoviridae	72	YP_006906201	Peptidase_S74	2	7	-5
PhiEaH1	Erwinia	NC_023610.1	Siphoviridae	241	YP_009010167	Pectate_lyase_3	6	11	-5
vB_KleM-RaK2	Enterobacter	NC_019526.1	Myoviridae	534	YP_007007685	End_tail_spike/Peptidase_S74	2	6	-4
Lika	Streptomyces	KC700556.1	Siphoviridae	75	YP_008050881	Peptidase_S74	5	9	-4
phiPYB5	Lactobacillus	GU323708.1	Siphoviridae	46	ADA79896	Glyco_hydro_66	1	4	-3
Maynard	Salmonella	NC_022768.1	Myoviridae	200	AGY47760	Pectate_lyase_3	1	4	-3
K1-ind1	Escherichia	NC_041897.1	Siphoviridae	51	ADA82374	Pectate_lyase_3	2	4	-2
phiMAM1	Serratia	NC_020083.1	Myoviridae	198	AFX93502	Pectate_lyase_3	5	7	-2
phi3:1	Cellulophaga	KC821630.1	Myoviridae	81	AGO49328	Lipase_GDSL_3/Pec_lyase_C	1	2	-1
phi38:2	Cellulophaga	KC821629.1	Myoviridae	80	AGO49248	Lipase_GDSL_3/Pec_lyase_C	1	2	-1
phi3ST:2	Cellulophaga	KC821610.1	Myoviridae	80	AGO47740	Lipase_GDSL_3/Pec_lyase_C	1	2	-1
phi47:1	Cellulophaga	KC821634.1	Myoviridae	80	AGO49746	Lipase_GDSL_3/Pec_lyase_C	1	2	-1
phiSM	Cellulophaga	NC_020860.1	Myoviridae	59	YP_007675684	Lipase_GDSL_3/Pec_lyase_C	1	2	-1
Ea9-2	Erwinia	NC_023579.1	Podoviridae	94	YP_009007463	Pectate_lyase_3	1	2	-1
K1ind3	Escherichia	GU196281.1	Siphoviridae	49	ADA82474	Pectate_lyase_3	1	2	-1
KP32	Klebsiella	GQ413937.1	Podoviridae	44	YP_003347555	Pectate_lyase_3/Peptidase_S74	1	2	-1
PVP-SE1	Salmonella	NC_016071.1	Myoviridae	244	YP_004893855	Pectate_lyase_3	1	2	-1
CNPH82	Staphylococcus	DQ831957.1	Siphoviridae	65	YP_950618	Pectate_lyase_3/Peptidase_G2	1	2	-1
PH15	Staphylococcus	DQ834250.1	Siphoviridae	68	YP_950681	Pectate_lyase_3/Peptidase_G2	1	2	-1
vB_SepiS-phiIPLA5	Staphylococcus	NC_018281.1	Siphoviridae	66	AFM73722	Pectate_lyase_3/Peptidase_G2	1	2	-1
vB_SepiS-phiIPLA7	Staphylococcus	NC_018284.1	Siphoviridae	59	AFM73788	Pectate_lyase_3/Peptidase_G2	1	2	-1
vB_XveM_DIBBI	Xanthomonas	NC_017981.1	Myoviridae	81	AEX65697	Pectate_lyase_3	1	2	-1
Marshall	Salmonella	NC_022772.1	Myoviridae	205	AGY47555	Pectate_lyase_3	2	3	-1
37	Staphylococcus	NC_007055.1	Siphoviridae	70	YP_240092	Pectate_lyase_3/Peptidase_G2	2	3	-1
B103	Bacillus	NC_004165.1	Podoviridae	17	Q37893	Pectate_lyase_3/Peptidase_G2	1	1	0
MG-B1	Bacillus	NC_021336.1	Siphoviridae	42	YP_008060120	Pectate_lyase_3	1	1	0
Nf	Bacillus	NC_049976.1	Podoviridae	27	ACH57080	Pectate_lyase_3/Peptidase_G2	1	1	0
PZA	Bacillus	NC_001423.1	Podoviridae	27	AAA88489	Pectate_lyase_3/Peptidase_G2	1	1	0
Troll	Bacillus	NC_022088.2	Myoviridae	289	YP_008430873	Pectate_lyase_3	1	1	0
BcepMigl	Burkholderia	NC_019917.1	Podoviridae	75	YP_007236804	Pectate_lyase_3	1	1	0
Bcep22	Burkholderia	AY349011.3	Podoviridae	77	NP_944291	Pectate_lyase_3	1	1	0
phi39:1	Cellulophaga	NC_021804.1	Siphoviridae	48	YP_008242178	Pec_lyase_C	1	1	0
phiST	Cellulophaga	NC_020842.1	Siphoviridae	104	YP_007673458	Lipase_GDSL_3/Pec_lyase_C	1	1	0
CpV1	Clostridium	NC_048629.1	Podoviridae	22	ADR30483	Pectate_lyase_3	1	1	0
phi24R	Clostridium	NC_019523.1	Podoviridae	22	AEW47853	Pectate_lyase_3	1	1	0
phiCP7R	Clostridium	NC_017980.1	Podoviridae	26	YP_006383591	Pectate_lyase_3	1	1	0
phiCPV4	Clostridium	NC_018083.1	Podoviridae	28	YP_006488624	Pectate_lyase_3	1	1	0
phiZP2	Clostridium	NC_018084.1	Podoviridae	27	YP_006488654	Pectate_lyase_3	1	1	0
vB_CsaM_GAP31	Cronobacter	NC_019400.1	Myoviridae	269	YP_006987059	Pectate_lyase_3	1	1	0
CUS-3 provirus	Enterobacter	CP000711.1	Podoviridae	62	ABQ88383	End_N_Terminal/End_beta_propel/End_tail_spike/Peptidase_S74	1	1	0
K1-5	Enterobacter	NC_008152.1	Podoviridae	52	YP_654148	End_N_Terminal/End_beta_propel/End_tail_spike/Peptidase_S74	1	1	0
K1E	Enterobacter	NC_007637.1	Podoviridae	62	CAJ29458	End_N_Terminal/End_beta_propel/End_tail_spike/Peptidase_S74	1	1	0
Era103	Erwinia	NC_009014.1	Podoviridae	53	YP_001039683	Pectate_lyase_3	1	1	0
phiEa100	Erwinia	NC_019926.1	Podoviridae	50	CBX45113	Pectate_lyase_3	1	1	0
phiEa1H	Erwinia	FQ482084.1	Podoviridae	50	CBX44510	Pectate_lyase_3	1	1	0
phiEt88	Erwinia	NC_015295.1	Myoviridae	68	YP_004327331	Pectate_lyase_3	1	1	0
PBECO 4	Escherichia	NC_027364.1	Myoviridae	551	AGC35227	Pectate_lyase_3	1	1	0
vB_EcoP_ACG-C91	Escherichia	NC_019403.1	Podoviridae	56	YP_006987816	End_N_Terminal/End_beta_propel/End_tail_spike/Peptidase_S74	1	1	0
phiLNTR3	Leuconostoc	NC_024378.1	Siphoviridae	41	YP_009044242	Pectate_lyase_3	1	1	0
tf	Pseudomonas	NC_017971.2	Podoviridae	72	CCE60816	Lipase_GDSL_3	1	1	0
phi15	Pseudomonas	NC_015208.1	Podoviridae	50	YP_004286222	Pectate_lyase_3	1	1	0
epsilon34	Salmonella	NC_011976.1	Podoviridae	73	ABA54611	Pectate_lyase_3	1	1	0
HK620	Salmonella	NC_002730.1	Podoviridae	58	NP_112090	Pectate_lyase_3	1	1	0
SSE-121	Salmonella	NC_027351.1	Myoviridae	242	AFU63680	Pectate_lyase_3	1	1	0
Sf6	Shigella	NC_005344.1	Podoviridae	66	AAQ12204	Pectate_lyase_3	1	1	0
6ec	Staphylococcus	NC_024355.1	Siphoviridae	142	AIA64067	Pectate_lyase_3/Peptidase_G2	1	1	0
vB_SepS_SEP9	Staphylococcus	NC_023582.1	Siphoviridae	129	AHG23941	Pectate_lyase_3/Peptidase_G2	1	1	0
2167	Streptococcus	FR671411.1	Unclassified	56	CBW39235	Peptidase_S74	1	1	0
8140	Streptococcus	FR671410.1	Unclassified	53	CBW39181	Peptidase_S74	1	1	0
34117	Streptococcus	FR671407.1	Unclassified	58	CBW39031	Peptidase_S74	1	1	0
40922	Streptococcus	FR671406.1	Unclassified	57	CBW38974	Peptidase_S74	1	1	0
DCC1738	Streptococcus	HG799497.1	Unclassified	57	YP_009043178	Peptidase_S74	1	1	0
IC1	Streptococcus	HG799490.1	Unclassified	49	YP_009043945	Peptidase_S74	1	1	0
K13	Streptococcus	HG799496.1	Unclassified	54	YP_009042723	Peptidase_S74	1	1	0
Spn1	Streptococcus	KJ417497.1	Unclassified	63	AHN84645	Peptidase_S74	1	1	0
V22	Streptococcus	FR671405.1	Unclassified	57	CBW38917	Peptidase_S74	1	1	0
Camphawk	Bacillus	NC_022761.1	Myoviridae	231	AGY46975	Pectate_lyase_3	2	2	0
GA_1	Bacillus	NC_002649.1	Podoviridae	35	NP_073695.1	Peptidase_S74	2	2	0
SPO1	Bacillus	FJ230960.1	Myoviridae	204	YP_002300374	Pectate_lyase_3	2	2	0
Fz	Brucella	KC556894.1	Podoviridae	58	AHB81145	Pectate_lyase_3	2	2	0
Tb a	Brucella	NC_019446.1	Podoviridae	58	AEY69698	Pectate_lyase_3	2	2	0
phi13:1	Cellulophaga	KC821625.1	Siphoviridae	104	AGO49035	Lipase_GDSL_3	2	2	0
phi19:2	Cellulophaga	KC821621.1	Siphoviridae	109	AGO48665	Lipase_GDSL_3/Pec_lyase_C	2	2	0
vB_CskP_GAP227	Cronobacter	NC_020078.1	Podoviridae	47	YP_007348361	Pectate_lyase_3	2	2	0
K1-5	Enterobacter	NC_008152.1	Podoviridae	52	YP_654147	Pectate_lyase_3/End_tail_spike/Peptidase_S74	2	2	0
ECML-4	Escherichia	NC_025446.1	Unclassified	198	AFO10349	Pectate_lyase_3	2	2	0
Blastoid	Bacillus	NC_022773.1	Siphoviridae	79	AGY46829	Pectate_lyase_3	2	1	1
Glittering	Bacillus	KF669651.1	Siphoviridae	78	AGY47215	Pectate_lyase_3	2	1	1
Riggi	Bacillus	KF669659.1	Siphoviridae	79	AGY48191	Pectate_lyase_3	2	1	1
Andromeda	Bacillus	NC_020478.1	Siphoviridae	79	YP_007517493	Pectate_lyase_3	2	1	1
Curly	Bacillus	NC_020479.1	Siphoviridae	77	YP_007517572	Pectate_lyase_3	2	1	1
Eoghan	Bacillus	NC_020477.1	Siphoviridae	75	YP_007517417	Pectate_lyase_3	2	1	1
Finn	Bacillus	KC330683.1	Siphoviridae	77	YP_007517647	Pectate_lyase_3	2	1	1
Gemini	Bacillus	KC330681.1	Siphoviridae	79	AGE60867	Pectate_lyase_3	2	1	1
Taylor	Bacillus	NC_041858.1	Siphoviridae	75	AGE60945	Pectate_lyase_3	2	1	1
phi13:2	Cellulophaga	KC821633.1	Podoviridae	127	AGO49696	Pectate_lyase_3	2	1	1
phi19:3	Cellulophaga	KC821608.1	Podoviridae	129	YP_008240873	Pectate_lyase_3	2	1	1
vB_EamP-L1	Erwinia	NC_019510.1	Podoviridae	51	AEJ81510	Pectate_lyase_3	2	1	1
phAPEC8	Escherichia	NC_020079.1	Myoviridae	269	YP_007348546	Pectate_lyase_3	2	1	1
LIMElight	Pantoea	NC_019454.1	Podoviridae	55	YP_007002901	Pectate_lyase_3	2	1	1
Eta	Serratia	NC_021563.1	Siphoviridae	69	YP_008130362	Pectate_lyase_3	2	1	1
phiSASD1	Streptomyces	NC_014229.1	Siphoviridae	43	YP_003714746	Pectate_lyase_3/Pectin lyase-like	2	1	1
vB_BceM_Bc431v3	Bacillus	NC_020873.1	Myoviridae	238	YP_007677121	Pectate_lyase_3	3	2	1
phi13:2	Cellulophaga	KC821633.1	Podoviridae	127	AGO49697	Pec_lyase_C	3	2	1
BigBertha	Bacillus	NC_022769.1	Myoviridae	291	AGY46593	Pectate_lyase_3	3	1	2
Camphawk	Bacillus	NC_022761.1	Myoviridae	231	AGY46977	Pectate_lyase_3	3	1	2
SPP1	Bacillus	NC_004166.2	Siphoviridae	97	NP_690719	Pectate_lyase_3	3	1	2
phi46:3	Cellulophaga	NC_021792.1	Podoviridae	121	YP_008241124	Pectate_lyase_3	3	1	2
ReqiPepy6	Rhodococcus	NC_023735.1	Siphoviridae	107	ADD80892	Pectate_lyase_3	3	1	2
Grass	Bacillus	NC_022771.1	Unclassified	252	AGY47298	Pectate_lyase_3	4	1	3
Spock	Bacillus	NC_022763.1	Myoviridae	283	AGY48483	Pectate_lyase_3	4	1	3
Staley	Bacillus	NC_022767.1	Siphoviridae	113	AGY48730	Pectate_lyase_3	4	1	3
PM1	Bacillus	NC_020883.1	Siphoviridae	86	YP_007678034	Pectate_lyase_3	4	1	3
ReqiPoco6	Rhodococcus	NC_023694.1	Siphoviridae	107	ADD80999	Pectate_lyase_3	4	1	3
phAPEC8	Escherichia	NC_020079.1	Myoviridae	269	YP_007348539	End_N_Terminal/End_beta_propel/End_tail_spike/Peptidase_S74	5	2	3
Marshall	Salmonella	NC_022772.1	Myoviridae	205	AGY47556	Pectin lyase-like	5	1	4
Page	Bacillus	NC_022764.1	Unclassified	50	AGY47935	Pectate_lyase_3	6	2	4
Pony	Bacillus	NC_022770.1	Unclassified	48	AGY48254	Pectate_lyase_3	6	2	4
poppyseed	Bacillus	KF669657.1	Unclassified	50	AGY48030	Pectate_lyase_3	6	2	4
PhiSH19	Salmonella	NC_019530.1	Myoviridae	166	YP_007008117	Pectate_lyase_3	6	2	4
phiMAM1	Serratia	NC_020083.1	Myoviridae	198	AFX93505	Pectate_lyase_3	6	2	4
phiAGATE	Bacillus	NC_020081.2	Myoviridae	210	AGB62649	Pectate_lyase_3	6	1	5
phiEaH2	Erwinia	NC_019929.1	Siphoviridae	262	AFQ96603	Pectate_lyase_3	6	1	5
Camphawk	Bacillus	NC_022761.1	Myoviridae	231	AGY46980	Pectate_lyase_3	8	3	5
vB_CsaM_GAP32	Cronobacter	NC_019401.1	Myoviridae	545	YP_006987233	Pectate_lyase_3	8	2	6
phiNIH1	Streptococcus	NC_003157.5	Siphoviridae	56	AAL15086	Hyaluronidase_1	10	2	8
Ea35-70	Erwinia	NC_023557.1	Myoviridae	318	YP_009004869	Pectate_lyase_3	15	7	8
BPS10C	Bacillus	NC_023501.1	Myoviridae	271	YP_009003154	Pectate_lyase_3	18	10	8
BPS13	Bacillus	NC_018857.1	Myoviridae	268	YP_006907824	Pectate_lyase_3	18	10	8
Cr30	Caulobacter	NC_025422.1	Myoviridae	286	AGS80957	Glyco_hydro_39	18	8	10
Camphawk	Bacillus	NC_022761.1	Myoviridae	231	AGY46940	Peptidase_S74	15	4	11
Hakuna	Bacillus	NC_024213.1	Myoviridae	294	YP_009036526	Pectate_lyase_3	20	9	11
Megatron	Bacillus	NC_024211.1	Myoviridae	290	YP_009036150	Pectate_lyase_3	20	9	11
SP10	Bacillus	NC_019487.1	Myoviridae	236	YP_007003341	Pectate_lyase_3	13	1	12
P9	Streptococcus	NC_009819.1	Siphoviridae	53	ABL61072	Hyaluronidase_1	15	2	13
CAM003	Bacillus	NC_024216.1	Myoviridae	287	YP_009036975	Pectate_lyase_3	19	6	13
Hoody T	Bacillus	NC_024205.1	Myoviridae	270	YP_009035268	Pectate_lyase_3	24	8	16
Bastille	Bacillus	NC_018856.1	Myoviridae	273	YP_006907302	Pectate_lyase_3	24	7	17
phiMAM1	Serratia	NC_020083.1	Myoviridae	198	AFX93507	End_tail_spike/Peptidase_S74	43	10	33
phiAGATE	Bacillus	NC_020081.2	Myoviridae	210	YP_007349243	DUF867	63	24	39
phiNIT1	Bacillus	NC_021856.1	Unclassified	219	YP_008318292	DUF867	66	8	58
Lu11	Pseudomonas	NC_017972.1	Myoviridae	391	AFH14728	Peptidase_S74	116	58	58
